# Supplementary material for: Changes in Reproductive Health Information-Seeking Behaviors After the Dobbs Decision: Systematic Search of the Wikimedia Database
Source: JMIR Infodemiology. 2024 Dec 16;4:e64577. doi: 10.2196/64577 (PMC11686025; doi:10.2196/64577)
Supplement: Multimedia Appendix 1 [file infodemiology_v4i1e64577_app1.xlsx]

## Sheet: Links
	Article Link
1	en.wikipedia.org/wiki/Roe_v._Wade
2	en.wikipedia.org/wiki/Abortion_in_Alabama
3	en.wikipedia.org/wiki/Abortion_in_Arkansas
4	en.wikipedia.org/wiki/Abortion_in_Idaho
5	en.wikipedia.org/wiki/Abortion_in_Indiana
6	en.wikipedia.org/wiki/Abortion_in_Kentucky
7	en.wikipedia.org/wiki/Abortion_in_Louisiana
8	en.wikipedia.org/wiki/Abortion_in_Mississippi
9	en.wikipedia.org/wiki/Abortion_in_Missouri
10	en.wikipedia.org/wiki/Abortion_in_North Dakota
11	en.wikipedia.org/wiki/Abortion_in_Oklahoma
12	en.wikipedia.org/wiki/Abortion_in_South Carolina
13	en.wikipedia.org/wiki/Abortion_in_South Dakota
14	en.wikipedia.org/wiki/Abortion_in_Tennessee
15	en.wikipedia.org/wiki/Abortion_in_Texas
16	en.wikipedia.org/wiki/Abortion_in_West Virginia
17	en.wikipedia.org/wiki/Abortion_in_Georgia_(U.S._state)
18	en.wikipedia.org/wiki/Abortion_in_Nebraska
19	en.wikipedia.org/wiki/Abortion_in_North Carolina
20	en.wikipedia.org/wiki/Abortion_in_Arizona
21	en.wikipedia.org/wiki/Abortion_in_Florida
22	en.wikipedia.org/wiki/Abortion_in_Iowa
23	en.wikipedia.org/wiki/Abortion_in_Ohio
24	en.wikipedia.org/wiki/Abortion_in_Pennsylvania
25	en.wikipedia.org/wiki/Abortion_in_Utah
26	en.wikipedia.org/wiki/Abortion_in_Wisconsin
27	en.wikipedia.org/wiki/Abortion_in_Delaware
28	en.wikipedia.org/wiki/Abortion_in_Kansas
29	en.wikipedia.org/wiki/Abortion_in_Michigan
30	en.wikipedia.org/wiki/Abortion_in_Nevada
31	en.wikipedia.org/wiki/Abortion_in_New Hampshire
32	en.wikipedia.org/wiki/Abortion_in_Rhode Island
33	en.wikipedia.org/wiki/Abortion_in_Virginia
34	en.wikipedia.org/wiki/Abortion_in_Wyoming
35	en.wikipedia.org/wiki/Abortion_in_Alaska
36	en.wikipedia.org/wiki/Abortion_in_Colorado
37	en.wikipedia.org/wiki/Abortion_in_Connecticut
38	en.wikipedia.org/wiki/Abortion_in_Hawaii
39	en.wikipedia.org/wiki/Abortion_in_Illinois
40	en.wikipedia.org/wiki/Abortion_in_Maine
41	en.wikipedia.org/wiki/Abortion_in_Massachusetts
42	en.wikipedia.org/wiki/Abortion_in_Montana
43	en.wikipedia.org/wiki/Abortion_in_Washington
44	en.wikipedia.org/wiki/Abortion_in_California
45	en.wikipedia.org/wiki/Abortion_in_Maryland
46	en.wikipedia.org/wiki/Abortion_in_Minnesota
47	en.wikipedia.org/wiki/Abortion_in_New Jersey
48	en.wikipedia.org/wiki/Abortion_in_New Mexico
49	en.wikipedia.org/wiki/Abortion_in_New York
50	en.wikipedia.org/wiki/Abortion_in_Vermont
51	en.wikipedia.org/wiki/Abortion_in_Oregon
52	en.wikipedia.org/wiki/Abortion_in_DC
53	en.wikipedia.org/wiki/Medical_abortion
54	en.wikipedia.org/wiki/Mifepristone
55	en.wikipedia.org/wiki/Misoprostol
56	en.wikipedia.org/wiki/Methotrexate
57	en.wikipedia.org/wiki/Abortifacient
58	en.wikipedia.org/wiki/Gemeprost
59	en.wikipedia.org/wiki/Dilation_and_curettage
60	en.wikipedia.org/wiki/Vacuum_aspiration
61	en.wikipedia.org/wiki/Instillation_abortion
62	en.wikipedia.org/wiki/Hysterotomy_abortion
63	en.wikipedia.org/wiki/Dilation_and_evacuation
64	en.wikipedia.org/wiki/Intact_dilation_and_extraction
65	en.wikipedia.org/wiki/Self-induced_abortion
66	en.wikipedia.org/wiki/Menstrual_extraction
67	en.wikipedia.org/wiki/Long-acting_reversible_contraceptives
68	en.wikipedia.org/wiki/Intrauterine_device
69	en.wikipedia.org/wiki/Contraceptive_implant
70	en.wikipedia.org/wiki/Copper_IUD
71	en.wikipedia.org/wiki/Hormonal_intrauterine_device
72	en.wikipedia.org/wiki/Vasectomy
73	en.wikipedia.org/wiki/Tubal_ligation
74	en.wikipedia.org/wiki/Hysterectomy
75	en.wikipedia.org/wiki/Birth_control
76	en.wikipedia.org/wiki/Hormonal_contraception
77	en.wikipedia.org/wiki/Combined_oral_contraceptive_pill
78	en.wikipedia.org/wiki/Contraceptive_patch
79	en.wikipedia.org/wiki/Vaginal_ring
80	en.wikipedia.org/wiki/Injectable_birth_control
81	en.wikipedia.org/wiki/Medroxyprogesterone_acetate
82	en.wikipedia.org/wiki/Condom
83	en.wikipedia.org/wiki/Diaphragm_(birth_control)
84	en.wikipedia.org/wiki/Contraceptive_sponge
85	en.wikipedia.org/wiki/Coitus_interruptus
86	en.wikipedia.org/wiki/Female_condom
87	en.wikipedia.org/wiki/Emergency_contraception
88	en.wikipedia.org/wiki/J._Robert_Oppenheimer
89	https://en.wikipedia.org/wiki/Elizabeth_II
